# Supplementary material for: Comparison of Nutritional Profiles and Antioxidant Capacity in the Muscle of Procambarus clarkii Farmed Across Various Rice Paddy Regions in Eastern China
Source: Antioxidants (Basel). 2026 Jul 17;15(7):887. doi: 10.3390/antiox15070887 (PMC13404522; doi:10.3390/antiox15070887)
Supplement: Supplementary file 1 [file antioxidants-15-00887-s001.zip]

Archive with 1 entries (1 files):
- antioxidants-4358276-supplementary.pdf
